# Supplementary material for: RAS status and neoadjuvant chemotherapy impact CD8+ cells and tumor HLA class I expression in liver metastatic colorectal cancer
Source: J Immunother Cancer. 2018 Nov 19;6:123. doi: 10.1186/s40425-018-0438-3 (PMC6245855; doi:10.1186/s40425-018-0438-3)
Supplement: Supplementary file 1 — Table S1. Progression Free Survival statistical summary. Table S2. Overall Survival statistical summary for WT patients. Table S3. Overall Survival statistical summary for RAS-RAF mutated patients. Table S4. List of antibodies used. (XLSX 20 kb) [file 40425_2018_438_MOESM1_ESM.xlsx]

## Sheet: SupTable1-PFS
Supplemental Table 1: Progression Free Survival statistical summary
Variable		Total (N=114)	Univariate Cox models
			Hratio	95% IC	p	adj p
Age (%)	median(range)	63 (29-83)	0.993	[0.974;1.012]	0.47	0.66
continuous	mean(sd)	61.73 (11.47)
Sexe(%)	Female	33 (28.95)	1
	Male	81 (71.05)	0.751	[0.468;1.205]	0.24	0.53
Chimio(%)	No	36 (31.58)	1
	Yes	78 (68.42)	1.064	[0.668;1.694]	0.8	0.92
KRAS	No	79 (69.30)	1
	Yes	35 (30.70)	1.394	[0.879;2.211]	0.16	0.42
BRAF+KRAS	No	76 (66.67)	1
	Yes	38 (33.33)	1.25	[0.792;1.973]	0.34	0.58
Tumor side	Right	25 (21.93)	1
	Left	89 (78.07)	1.036	[0.607;1.767]	0.9	0.98
CD8 invasive margin			0.764	[0.605;0.965]	0.02	0.1
continuous
CD8 tumor core			0.812	[0.635;1.038]	0.1	0.31
continuous
CD8 total			0.753	[0.595;0.952]	0.02	0.1
continuous
HLA score	Low	41 (37.27)	1
	High	69 (62.73)	0.666	[0.426;1.042]	0.08	0.25
PDL1 TC SP142	Low	109 (95.61)	1
	High	5 (4.39)	0.786	[0.248;2.49]	0.68	0.83
PDL1 invasive margin SP142	High	34 (29.82)	1
	Low	80 (70.18)	0.798	[0.485;1.312]	0.37	0.6
CD163 invasive margin	1	27 (23.68)	1
	2	42 (36.84)	1.105	[0.630;1.940]	0.73	0.87
	3	32 (28.07)	1.196	[0.660;2.166]	0.56	0.72
FoxP3 invasive margin	0	45 (39.47)	1
	1	20 (17.54)	0.928	[0.498;1.729]	0.81	0.92
NKp46 invasive margin	Low	50 (49.50)	1
	High	45 (50.50)	1.024	[0.640;1.636]	0.92	0.98

## Sheet: SupTable2-OS WT
Supplemental Table 2: Overall Survival statistical summary for WT patients
Variable		Total (N=76)	Univariate Cox models
			Hratio	95% IC	p	adj p
Age (%)	median(range)	63 (32-83)	1.026	[0.997;1.057]	0.08	0.25
continuous	mean(sd)	62.57 (11.31)
Sexe(%)	Female	20 (26.32)	1
	Male	56 (73.68)	0.769	[0.672;2.519]	0.44	0.64
Chimio(%)	No	26 (34.21)	1
	Yes	50 (65.79)	1.011	[0.555;1.841]	0.97	0.98
Tumor side	Right	15 (19.74)	1
	Left	61 (80.26)	0.5	[0.258;0.969]	0.05	0.2
CD8 invasive margin			0.733	[0.527;1.021]	0.07	0.25
continuous
CD8 tumor core			1.081	[0.805;1.452]	0.61	0.76
continuous
CD8 total			0.847	[0.624;1.149]	0.29	0.57
continuous
HLA score	Low	25 (32.89)	1
	High	48 (63.16)	0.468	[0.255;0.860]	0.01	0.06
HLA/CD8 combined	Low/Low	13 (17.11)	1
	Others	60 (78.95)	0.254	[0.127;0.509]	0.0001	0.009
PDL1 TC SP142	High	4 (5.26)	1
	Low	72 (94.74)	0.359	[0.050;2.609]	0.31	0.57
PDL1 invasive margin SP142	High	20 (26.32)	1
	Low	56 (73.68)	0.594	[0.286;1.234]	0.16	0.42
CD163 invasive margin	1	19 (25.00)	1
	2	26 (34.21)	0.554	[0.270;1.137]	0.11	0.33
	3	23 (30.26)	0.73	[0.356;1.494]	0.39	0.6
FoxP3 invasive margin	0	34 (44.74)	1
	1	8 (10.53)	1.454	[0.596;3.548]	0.41	0.6
NKp46 invasive margin	Low	35 (46.05)	1
	High	33 (43.42)	1.007	[0.560;1.81]	0.98	0.98

## Sheet: SupTable3-OS Mutated
Supplemental Table 3: Overall Survival statistical summary for RAS-RAF mutated patients
Variable		Total (N=38)	Univariate Cox models
			Hratio	95% IC	p	adj p
Age (%)	median(range)	63 (29-79)	1.001	[0.967;1.036]	0.97	0.98
continuous	mean(sd)	60.05 (11.74)
Sexe(%)	Female	13 (34.21)	1
	Male	25 (65.79)	0.328	[0.146;0.739]	0.007	0.05
Chimio(%)	No	10 (26.32)	1
	Yes	28 (73.68)	0.326	[0.140;0.760]	0.009	0.06
Tumor side	Left	28 (73.68)	1
	Right	10 (26.32)	2.827	[0.962;8.306]	0.06	0.22
CD8 invasive margin			0.45	[0.257;0.798]	0.005	0.05
continuous
CD8 tumor core			0.262	[0.081;0.847]	0.03	0.13
continuous
CD8 total			0.342	[0.172;0.679]	0.002	0.05
continuous
HLA score	Low	16 (42.11)	1
	High	21 (55.26)	0.936	[0.424;2.065]	0.87	0.96
HLA/CD8 combined	Low/Low	11 (42.11)	1
	Others	26 (55.26)	0.738	[0.317;1.716]	0.48	0.66
PDL1 TC SP142	High	1 (2.63)	1
	Low	37 (97.37)	2.605	[0.338;20.08]	0.36	0.6
PDL1 invasive margin SP142	High	14 (36.84)	1
	Low	24 (63.16)	1.014	[0.449;2.288]	0.97	0.98
CD163 invasive margin	1	8 (21.05)	1
	2	16 (42.11)	0.91	[0.343;2.412]	0.85	0.95
	3	9 (23.68)	0.947	[0.316;2.839]	0.92	0.98
FoxP3 invasive margin	0	11 (28.95)	1
	1	12 (31.58)	0.502	[0.206;1.225]	0.13	0.36
NKp46 invasive margin	Low	21 (55.26)	1
	High	12 (31.58)	1.262	[0.572;2.785]	0.56	0.72

## Sheet: SupTable4-Abs
Supplemental Table 4: List of antibodies used
Antigen	Clone	Brand	Dilution	Procedure
CD8	C8/144B	Dako	1/100	IHC-P/IF-P
HLA-A-B-C	EMR8-5	BD Bioscience	1/1000	IHC-P
PD-L1	SP142	Roche	Prediluated - RTU	IHC-P/IF-P
FoxP3	236A/E7	Abcam	1/100	IHC-P
CD163	10D6	Leica	1/100	IHC-P
NKp46	8E5B	Innate Pharma	5µg/mL	IHC-P
pan-Cytokeratin	C-11 (Alexa594 conjugated)	Biolegend	1/300 (overnight)	IF-P
Ki67	B56 (Alexa488 conjugated)	BD Bioscience	1/10 (overnight)	IF-P
